# Supplementary material for: Tumor-derived exosomal miR-934 induces macrophage M2 polarization to promote liver metastasis of colorectal cancer
Source: J Hematol Oncol. 2020 Nov 19;13:156. doi: 10.1186/s13045-020-00991-2 (PMC7678301; doi:10.1186/s13045-020-00991-2)
Supplement: Supplementary file 18 — Additional file 18: Table S3. Deregulated miRNA between stage I and stage IV colon cancer from TCGA data set. [file 13045_2020_991_MOESM18_ESM.xlsx]

## Sheet: All
Supplementary Table S3: Deregulated miRNA between stage I and stage IV colon cancer from TCGA data set.
ID	Mean in StageI patients	Mean inStageIV patients	FoldChange(Stage IV vs Stage I)	Log2FoldChange	p-value
hsa-mir-137	0.620898	1.3928	2.24321	1.16556	0.00010628
hsa-mir-149	30.1948	55.9829	1.85406	0.890685	0.000495815
hsa-mir-323a	11.6324	13.5027	1.16078	0.2151	0.0014714
hsa-mir-573	2.4078	0.827385	0.343627	-1.54108	0.00243355
hsa-mir-7974	4.28713	2.28625	0.533281	-0.907031	0.0024881
hsa-mir-625	1923.85	1051.04	0.54632	-0.872181	0.00363116
hsa-mir-187	2.03027	12.1406	5.97978	2.58009	0.00398227
hsa-mir-1266	54.0613	32.8781	0.608164	-0.717468	0.00506329
hsa-mir-337	70.5705	102.591	1.45373	0.539761	0.00531825
hsa-mir-3662	4.11794	2.13226	0.517798	-0.949538	0.00634566
hsa-mir-215	6619.05	4419.14	0.667639	-0.58286	0.00692594
hsa-mir-501	217.734	130.479	0.59926	-0.738745	0.00702632
hsa-mir-6510	0.648752	1.72795	2.6635	1.41332	0.00858223
hsa-mir-500a	2544.13	1648.88	0.648113	-0.625683	0.010043
hsa-mir-34c	8.16053	18.1598	2.22532	1.15401	0.0129473
hsa-mir-891a	3.13196	6.99027	2.23191	1.15828	0.0151554
hsa-mir-496	8.51147	9.54528	1.12146	0.165379	0.0151906
hsa-mir-431	27.5822	36.0665	1.3076	0.386923	0.0158145
hsa-mir-133b	21.9045	36.6054	1.67114	0.740831	0.0167826
hsa-mir-934	0.249921	2.1906	8.76517	3.13178	0.0170718
hsa-mir-654	73.6375	94.5604	1.28413	0.360795	0.0172957
hsa-mir-146a	912.837	609.211	0.667382	-0.583416	0.0177381
hsa-mir-490	8.03993	15.8455	1.97085	0.978818	0.0184443
hsa-mir-1-1	63.8374	111.734	1.75029	0.807591	0.0206987
hsa-mir-493	39.2884	51.3846	1.30788	0.387233	0.0215012
hsa-mir-193b	99.1782	142.404	1.43584	0.521896	0.0255918
hsa-mir-133a-1	62.2561	100.919	1.62103	0.696909	0.0256747
hsa-mir-1-2	68.3072	119.106	1.74369	0.802143	0.0266761
hsa-mir-376a-2	1.97305	3.06137	1.5516	0.633754	0.0273115
hsa-let-7e	1580.75	2591.94	1.63968	0.713418	0.0274132
hsa-mir-410	27.9247	38.7087	1.38618	0.471119	0.028596
hsa-mir-891b	0	0.104929	Inf	Inf	0.028952
hsa-mir-133a-2	51.9391	86.8206	1.67159	0.741217	0.0296747
hsa-mir-363	9.84484	13.0912	1.32976	0.411161	0.0305442
hsa-mir-4664	2.63729	1.6746	0.634971	-0.655238	0.0312095
hsa-mir-495	19.3257	23.8602	1.23464	0.304086	0.0315786
hsa-mir-147b	18.3208	14.4564	0.789068	-0.341779	0.032918
hsa-mir-376a-1	4.9836	5.76074	1.15594	0.209065	0.0332585
hsa-mir-6073	0.188133	0.0257573	0.13691	-2.8687	0.0355282
hsa-mir-5002	0.084484	0.296482	3.50933	1.81119	0.03623
hsa-mir-4746	9.99224	6.90338	0.690874	-0.533505	0.0366013
hsa-mir-218-2	21.2059	32.0164	1.50979	0.594345	0.0420167
hsa-mir-548s	1.38207	0.772675	0.559072	-0.838894	0.0423723
hsa-mir-329-2	1.19773	1.45124	1.21166	0.276988	0.0437949
hsa-mir-362	95.7442	69.6866	0.727841	-0.458304	0.0439017
hsa-mir-4780	0.906133	1.48621	1.64017	0.713845	0.044951
hsa-mir-3617	0.261251	0.583761	2.23449	1.15994	0.0451578

## Sheet: UP
id	baseMean	baseMeanA	baseMeanB	foldChange	log2FoldChange	pval
hsa-mir-137	0.953175	0.620898	1.3928	2.24321	1.16556	0.00010628
hsa-mir-149	41.2956	30.1948	55.9829	1.85406	0.890685	0.000495815
hsa-mir-323a	12.4375	11.6324	13.5027	1.16078	0.2151	0.0014714
hsa-mir-187	6.38238	2.03027	12.1406	5.97978	2.58009	0.00398227
hsa-mir-337	84.3539	70.5705	102.591	1.45373	0.539761	0.00531825
hsa-mir-6510	1.11331	0.648752	1.72795	2.6635	1.41332	0.00858223
hsa-mir-34c	12.4648	8.16053	18.1598	2.22532	1.15401	0.0129473
hsa-mir-891a	4.79282	3.13196	6.99027	2.23191	1.15828	0.0151554
hsa-mir-496	8.95648	8.51147	9.54528	1.12146	0.165379	0.0151906
hsa-mir-431	31.2344	27.5822	36.0665	1.3076	0.386923	0.0158145
hsa-mir-133b	28.2327	21.9045	36.6054	1.67114	0.740831	0.0167826
hsa-mir-934	1.08532	0.249921	2.1906	8.76517	3.13178	0.0170718
hsa-mir-654	82.6441	73.6375	94.5604	1.28413	0.360795	0.0172957
hsa-mir-490	11.3999	8.03993	15.8455	1.97085	0.978818	0.0184443
hsa-mir-1-1	84.455	63.8374	111.734	1.75029	0.807591	0.0206987
hsa-mir-493	44.4953	39.2884	51.3846	1.30788	0.387233	0.0215012
hsa-mir-193b	117.785	99.1782	142.404	1.43584	0.521896	0.0255918
hsa-mir-133a-1	78.899	62.2561	100.919	1.62103	0.696909	0.0256747
hsa-mir-1-2	90.1744	68.3072	119.106	1.74369	0.802143	0.0266761
hsa-mir-376a-2	2.44153	1.97305	3.06137	1.5516	0.633754	0.0273115
hsa-let-7e	2016.03	1580.75	2591.94	1.63968	0.713418	0.0274132
hsa-mir-410	32.5668	27.9247	38.7087	1.38618	0.471119	0.028596
hsa-mir-891b	0.045168	0	0.104929	Inf	Inf	0.028952
hsa-mir-133a-2	66.9543	51.9391	86.8206	1.67159	0.741217	0.0296747
hsa-mir-363	11.2423	9.84484	13.0912	1.32976	0.411161	0.0305442
hsa-mir-495	21.2776	19.3257	23.8602	1.23464	0.304086	0.0315786
hsa-mir-376a-1	5.31813	4.9836	5.76074	1.15594	0.209065	0.0332585
hsa-mir-5002	0.175741	0.084484	0.296482	3.50933	1.81119	0.03623
hsa-mir-218-2	25.8594	21.2059	32.0164	1.50979	0.594345	0.0420167
hsa-mir-329-2	1.30685	1.19773	1.45124	1.21166	0.276988	0.0437949
hsa-mir-4780	1.15584	0.906133	1.48621	1.64017	0.713845	0.044951
hsa-mir-3617	0.400079	0.261251	0.583761	2.23449	1.15994	0.0451578

## Sheet: Down
id	baseMean	baseMeanA	baseMeanB	foldChange	log2FoldChange	pval
hsa-mir-573	1.72749	2.4078	0.827385	0.343627	-1.54108	0.00243355
hsa-mir-7974	3.42583	4.28713	2.28625	0.533281	-0.907031	0.0024881
hsa-mir-625	1548.14	1923.85	1051.04	0.54632	-0.872181	0.00363116
hsa-mir-1266	44.9427	54.0613	32.8781	0.608164	-0.717468	0.00506329
hsa-mir-3662	3.26318	4.11794	2.13226	0.517798	-0.949538	0.00634566
hsa-mir-215	5672.07	6619.05	4419.14	0.667639	-0.58286	0.00692594
hsa-mir-501	180.174	217.734	130.479	0.59926	-0.738745	0.00702632
hsa-mir-500a	2158.75	2544.13	1648.88	0.648113	-0.625683	0.010043
hsa-mir-146a	782.137	912.837	609.211	0.667382	-0.583416	0.0177381
hsa-mir-4664	2.22289	2.63729	1.6746	0.634971	-0.655238	0.0312095
hsa-mir-147b	16.6573	18.3208	14.4564	0.789068	-0.341779	0.032918
hsa-mir-6073	0.118236	0.188133	0.0257573	0.13691	-2.8687	0.0355282
hsa-mir-4746	8.6626	9.99224	6.90338	0.690874	-0.533505	0.0366013
hsa-mir-548s	1.11975	1.38207	0.772675	0.559072	-0.838894	0.0423723
hsa-mir-362	84.5274	95.7442	69.6866	0.727841	-0.458304	0.0439017
