# Supplementary material for: Tumor-derived exosomal miR-934 induces macrophage M2 polarization to promote liver metastasis of colorectal cancer
Source: J Hematol Oncol. 2020 Nov 19;13:156. doi: 10.1186/s13045-020-00991-2 (PMC7678301; doi:10.1186/s13045-020-00991-2)
Supplement: Supplementary file 23 — Additional file 23: Table S8. The top 191 miR-934-correlated genes in TCGA cohorts. [file 13045_2020_991_MOESM23_ESM.csv]

Supplementary Table S8: The top 191 miR-934-correlated genes in TCGA cohorts.
type	i	j	cor	fdr
CD8 T cells	CDKN2AIP	hsa-miR-934	0.003798683	0.999465862
CD8 T cells	THUMPD1	hsa-miR-934	-0.305564512	0.135521387
CD8 T cells	CD8B	hsa-miR-934	0.045583173	0.957094703
CD8 T cells	PPP1R2	hsa-miR-934	-0.143347341	0.618800989
CD8 T cells	RBM33	hsa-miR-934	-0.009203813	0.99533338
CD8 T cells	VAMP2	hsa-miR-934	-0.111443307	0.705347645
CD8 T cells	TSC22D3	hsa-miR-934	0.150941901	0.617734134
CD8 T cells	TMC6	hsa-miR-934	0.366982062	0.090208459
CD8 T cells	ZNF609	hsa-miR-934	-0.192128045	0.447582945
CD8 T cells	GZMM	hsa-miR-934	0.112767624	0.705347645
CD8 T cells	PRF1	hsa-miR-934	-0.080596545	0.801705284
CD8 T cells	LEPROTL1	hsa-miR-934	-0.018640332	0.989710486
CD8 T cells	HAUS3	hsa-miR-934	-0.279077227	0.135521387
CD8 T cells	SRSF7	hsa-miR-934	0.061040577	0.891339336
CD8 T cells	GZMK	hsa-miR-934	-0.029877714	0.989710486
CD8 T cells	ABT1	hsa-miR-934	0.148599527	0.617734134
CD8 T cells	MAPKAPK5-AS1	hsa-miR-934	0.296636642	0.135521387
CD8 T cells	KAT6A	hsa-miR-934	-0.112082538	0.705347645
CD8 T cells	TMEM259	hsa-miR-934	0.072253099	0.835104404
CD8 T cells	GADD45A	hsa-miR-934	0.028164918	0.989710486
CD8 T cells	PF4	hsa-miR-934	0.093212385	0.767960764
CD8 T cells	PRR5	hsa-miR-934	0.08291476	0.801705284
CD8 T cells	TBCC	hsa-miR-934	0.109542202	0.705347645
CD8 T cells	LIME1	hsa-miR-934	0.015945358	0.989710486
CD8 T cells	DNAJB1	hsa-miR-934	0.093980458	0.767960764
CD8 T cells	CAMLG	hsa-miR-934	-0.186836034	0.447582945
CD8 T cells	SLC16A7	hsa-miR-934	-0.155704049	0.617734134
CD8 T cells	ZEB1	hsa-miR-934	-0.274637137	0.135521387
CD8 T cells	GZMB	hsa-miR-934	0.217399177	0.367800687
CD8 T cells	ZNF91	hsa-miR-934	-0.319255434	0.135521387
CD8 T cells	ZNF22	hsa-miR-934	-0.199277836	0.446805933
CD8 T cells	FLT3LG	hsa-miR-934	-0.279741697	0.135521387
CD8 T cells	SF1	hsa-miR-934	0.121731984	0.705347645
CD8 T cells	CD8A	hsa-miR-934	-0.044242609	0.957094703
CD8 T cells	GZMH	hsa-miR-934	-0.014269284	0.989710486
CD8 T cells	APBA2	hsa-miR-934	8.40E-05	0.999465862
CD8 T cells	GZMA	hsa-miR-934	0.021873517	0.989710486
Cytotoxic cells	GZMH	hsa-miR-934	-0.014269284	0.970094602
Cytotoxic cells	APBA2	hsa-miR-934	8.40E-05	0.999465862
Cytotoxic cells	GZMA	hsa-miR-934	0.021873517	0.970094602
Cytotoxic cells	RORA	hsa-miR-934	-0.095317361	0.79373614
Cytotoxic cells	ZBTB16	hsa-miR-934	-0.054192217	0.970094602
Cytotoxic cells	CTSW	hsa-miR-934	0.040358794	0.970094602
Cytotoxic cells	NKG7	hsa-miR-934	0.030769791	0.970094602
Cytotoxic cells	RUNX3	hsa-miR-934	-0.129769587	0.694860258
Cytotoxic cells	KLRK1	hsa-miR-934	-0.372097255	0.033516082
Cytotoxic cells	SIGIRR	hsa-miR-934	0.243892179	0.229270245
Cytotoxic cells	GNLY	hsa-miR-934	0.105069086	0.79373614
Cytotoxic cells	KLRF1	hsa-miR-934	-0.275039448	0.203320468
Cytotoxic cells	APOL3	hsa-miR-934	-0.12845379	0.694860258
Cytotoxic cells	DUSP22	hsa-miR-934	-0.223189749	0.229270245
Cytotoxic cells	KLRB1	hsa-miR-934	0.036347044	0.970094602
Cytotoxic cells	KLRD1	hsa-miR-934	-0.233802519	0.229270245
NK cells	KLRB1	hsa-miR-934	0.036347044	0.854732226
NK cells	KLRD1	hsa-miR-934	-0.233802519	0.32766065
NK cells	ADARB1	hsa-miR-934	-0.173312362	0.362518516
NK cells	KIR2DL1	hsa-miR-934	0.008186624	0.979583362
NK cells	ZNF528	hsa-miR-934	-0.026210792	0.892075828
NK cells	FGF18	hsa-miR-934	-0.044390066	0.830576976
NK cells	LDB3	hsa-miR-934	-0.273838943	0.32766065
NK cells	ALDH1B1	hsa-miR-934	-0.07298246	0.75521849
NK cells	BCL2	hsa-miR-934	-0.246570535	0.32766065
NK cells	PRX	hsa-miR-934	-0.184806807	0.32766065
NK cells	FZR1	hsa-miR-934	-0.002384725	0.984838349
NK cells	PDLIM4	hsa-miR-934	0.083212939	0.716612334
NK cells	ZNF747	hsa-miR-934	-0.16881668	0.362518516
NK cells	FCGR3A	hsa-miR-934	-0.201519693	0.32766065
NK cells	ZNF205	hsa-miR-934	-0.082815195	0.716612334
NK cells	NCR1	hsa-miR-934	-0.208814828	0.32766065
NK cells	FUT5	hsa-miR-934	0.104961677	0.622503171
NK cells	SLC30A5	hsa-miR-934	-0.446861939	0.005240591
NK cells	SPN	hsa-miR-934	-0.04690644	0.830576976
NK cells	MRC2	hsa-miR-934	-0.228231514	0.32766065
NK cells	XCL2	hsa-miR-934	0.160325232	0.384524748
NK cells	CDC5L	hsa-miR-934	-0.226155586	0.32766065
NK cells	XCL1	hsa-miR-934	0.194203197	0.32766065
NK cells	TCTN2	hsa-miR-934	0.189456203	0.32766065
NK cells	NCAM1	hsa-miR-934	-0.189723171	0.32766065
NK cells	TINAGL1	hsa-miR-934	0.14077397	0.473318943
NK cells	PSMD4	hsa-miR-934	0.135218058	0.480545794
NK cells	MAPRE3	hsa-miR-934	0.067430067	0.762872699
NK cells	TBXA2R	hsa-miR-934	0.046005407	0.830576976
NK cells	IGFBP5	hsa-miR-934	-0.201704436	0.32766065
NK cells	MCM3AP	hsa-miR-934	-0.114769358	0.585445764
Macrophages	GPC4	hsa-miR-934	-0.126997813	0.439902371
Macrophages	COL8A2	hsa-miR-934	-0.185469722	0.263044925
Macrophages	CCL7	hsa-miR-934	-0.152589145	0.351444286
Macrophages	CTSK	hsa-miR-934	-0.051208093	0.709297338
Macrophages	COLEC12	hsa-miR-934	-0.244917264	0.263044925
Macrophages	ATG7	hsa-miR-934	0.344577448	0.062214279
Macrophages	FN1	hsa-miR-934	-0.280489033	0.202847093
Macrophages	GM2A	hsa-miR-934	-0.237493386	0.263044925
Macrophages	CD84	hsa-miR-934	-0.154200821	0.351444286
Macrophages	CD163	hsa-miR-934	-0.095395561	0.602237678
Macrophages	BCAT1	hsa-miR-934	-0.195507123	0.263044925
Macrophages	ANOS1	hsa-miR-934	-0.223283729	0.263044925
Macrophages	EMP1	hsa-miR-934	0.079134574	0.644589167
Macrophages	MS4A4A	hsa-miR-934	-0.075076541	0.644589167
Macrophages	MARCO	hsa-miR-934	-0.188562156	0.263044925
Macrophages	CHIT1	hsa-miR-934	-0.190430429	0.263044925
Macrophages	SULT1C2	hsa-miR-934	-0.068298329	0.659054959
Macrophages	CYBB	hsa-miR-934	-0.086336256	0.630826801
Macrophages	ITGAM	hsa-miR-934	-0.185275709	0.263044925
Macrophages	PCOLCE2	hsa-miR-934	-0.212859507	0.263044925
Macrophages	MSR1	hsa-miR-934	-0.139620443	0.395288611
Macrophages	PTGDS	hsa-miR-934	0.059586765	0.68537088
Macrophages	RAI14	hsa-miR-934	-0.172570635	0.298562294
Macrophages	CLEC5A	hsa-miR-934	-0.217939588	0.263044925
Macrophages	CD68	hsa-miR-934	-0.456917828	0.003105526
Macrophages	CD33	hsa-miR-934	-0.021296199	0.86522666
Macrophages	CXCL5	hsa-miR-934	0.209606434	0.263044925
B cells	SFTPB	hsa-miR-934	0.024042781	0.946679702
B cells	HLA-DQA1	hsa-miR-934	0.014797139	0.946679702
B cells	CD22	hsa-miR-934	-0.094817541	0.946679702
B cells	SLC15A2	hsa-miR-934	0.119089055	0.946679702
B cells	HLA-DOB	hsa-miR-934	-0.069396843	0.946679702
B cells	TNFRSF17	hsa-miR-934	0.111077611	0.946679702
B cells	GNG7	hsa-miR-934	-0.17033946	0.946679702
B cells	QRSL1	hsa-miR-934	-0.015276724	0.946679702
B cells	BCL11A	hsa-miR-934	-0.105352788	0.946679702
B cells	MS4A10	hsa-miR-934	-0.065964921	0.946679702
B cells	BLNK	hsa-miR-934	-0.193652354	0.946679702
B cells	DTNBP1	hsa-miR-934	-0.035744485	0.946679702
B cells	COCH	hsa-miR-934	-0.064454882	0.946679702
B cells	ABCB4	hsa-miR-934	-0.064897113	0.946679702
B cells	SCN3A	hsa-miR-934	-0.136565357	0.946679702
B cells	MEF2C	hsa-miR-934	0.018194283	0.946679702
B cells	MICAL3	hsa-miR-934	-0.244295672	0.67288306
B cells	TCL1A	hsa-miR-934	-0.018810612	0.946679702
B cells	CCR9	hsa-miR-934	-0.054275061	0.946679702
B cells	GLDC	hsa-miR-934	-0.059166169	0.946679702
B cells	BACH2	hsa-miR-934	-0.281907943	0.611426156
B cells	BLK	hsa-miR-934	0.011255253	0.946679702
B cells	OSBPL10	hsa-miR-934	-0.008392182	0.946679702
B cells	CD72	hsa-miR-934	-0.097536486	0.946679702
B cells	CD19	hsa-miR-934	-0.029239623	0.946679702
B cells	FCRL2	hsa-miR-934	-0.094056709	0.946679702
B cells	FAM30A	hsa-miR-934	0.014549999	0.946679702
B cells	PNOC	hsa-miR-934	0.02797315	0.946679702
Th1 cells	EGFL6	hsa-miR-934	0.059493336	0.909063835
Th1 cells	LTA	hsa-miR-934	0.092986585	0.909063835
Th1 cells	IFNG	hsa-miR-934	-0.099028387	0.909063835
Th1 cells	SYNGR3	hsa-miR-934	0.001909151	0.987861705
Th1 cells	APBB2	hsa-miR-934	-0.262508349	0.284573436
Th1 cells	CCL4	hsa-miR-934	-0.024443812	0.909063835
Th1 cells	BTG3	hsa-miR-934	0.060438065	0.909063835
Th1 cells	BST2	hsa-miR-934	-0.082261269	0.909063835
Th1 cells	CD70	hsa-miR-934	0.164779276	0.775487063
Th1 cells	CSF2	hsa-miR-934	0.07664003	0.909063835
Th1 cells	GGT1	hsa-miR-934	0.261191642	0.284573436
Th1 cells	ATP9A	hsa-miR-934	-0.191899963	0.766782429
Th1 cells	DUSP5	hsa-miR-934	0.037092995	0.909063835
Th1 cells	CD38	hsa-miR-934	0.108552978	0.909063835
Th1 cells	DGKI	hsa-miR-934	-0.169745603	0.775487063
Th1 cells	HBEGF	hsa-miR-934	0.046295514	0.909063835
Th1 cells	DPP4	hsa-miR-934	0.030352099	0.909063835
Th1 cells	LRP8	hsa-miR-934	-0.020104882	0.909063835
Th1 cells	CTLA4	hsa-miR-934	-0.023290879	0.909063835
Th1 cells	LRRN3	hsa-miR-934	-0.050792721	0.909063835
Th1 cells	ZBTB32	hsa-miR-934	-0.077807576	0.909063835
Th1 cells	IL12RB2	hsa-miR-934	0.077661829	0.909063835
Th1 cells	DOK5	hsa-miR-934	-0.302012152	0.284573436
Th1 cells	APOD	hsa-miR-934	0.052863147	0.909063835
Th1 cells	CMAHP	hsa-miR-934	-0.1200499	0.909063835
Mast cells	MPO	hsa-miR-934	-0.122453176	0.720153543
Mast cells	TPSB2	hsa-miR-934	-0.04674687	0.946893336
Mast cells	SLC18A2	hsa-miR-934	-0.030284864	0.946893336
Mast cells	HDC	hsa-miR-934	0.029270815	0.946893336
Mast cells	NR0B1	hsa-miR-934	-0.208131507	0.565981934
Mast cells	SIGLEC6	hsa-miR-934	-0.016404612	0.946893336
Mast cells	CPA3	hsa-miR-934	0.090923761	0.758803586
Mast cells	PTGS1	hsa-miR-934	0.117665702	0.720153543
Mast cells	PRG2	hsa-miR-934	-0.137628608	0.720153543
Mast cells	SCG2	hsa-miR-934	-0.29610944	0.425961542
Mast cells	TAL1	hsa-miR-934	-0.217015837	0.565981934
Mast cells	ADCYAP1	hsa-miR-934	0.096581758	0.758803586
Mast cells	CMA1	hsa-miR-934	-0.083745192	0.758803586
Mast cells	CEACAM8	hsa-miR-934	0.198952197	0.565981934
Mast cells	VWA5A	hsa-miR-934	-0.100388529	0.758803586
Mast cells	HPGD	hsa-miR-934	0.184599203	0.565981934
Mast cells	CELA2A	hsa-miR-934	-0.123659612	0.720153543
Mast cells	PPM1H	hsa-miR-934	0.029710882	0.946893336
Mast cells	MAOB	hsa-miR-934	-0.160179893	0.637914942
Mast cells	MS4A2	hsa-miR-934	-0.083340478	0.758803586
Mast cells	CTSG	hsa-miR-934	-0.013895895	0.946893336
Mast cells	KIT	hsa-miR-934	0.036015947	0.946893336
Mast cells	CALB2	hsa-miR-934	-0.155449821	0.637914942
Mast cells	ABCC4	hsa-miR-934	0.210045572	0.565981934
Mast cells	MLPH	hsa-miR-934	-0.005161505	0.967191191
Mast cells	GATA2	hsa-miR-934	0.015282698	0.946893336
Mast cells	SLC24A3	hsa-miR-934	-0.1806033	0.565981934
